# Supplementary material for: CD109 Is a Critical Determinant of EGFR Expression and Signaling, and Tumorigenicity in Squamous Cell Carcinoma Cells
Source: Cancers (Basel). 2022 Jul 28;14(15):3672. doi: 10.3390/cancers14153672 (PMC9367592; doi:10.3390/cancers14153672)
Supplement: Supplementary file 1 [file cancers-14-03672-s001.zip]

Archive with 1 entries (1 files):
- cancers-1753397-supplementary.pdf
